# Supplementary material for: Risk Communication on Zoonoses and Antimicrobial Resistance—How Do Exotic Pet Owners Perceive the Communication of Their Veterinarians?
Source: Animals (Basel). 2024 Jul 10;14(14):2035. doi: 10.3390/ani14142035 (PMC11273538; doi:10.3390/ani14142035)
Supplement: Supplementary file 1 [file animals-14-02035-s001.zip]

Archive with 2 entries (2 files):
- Arnecke et al. 2024_Supplement S1_List of Pathogens.pdf
- Arnecke et al. 2024_Supplement S2_Raw Data.xlsx
