# Supplementary material for: Risk Communication on Zoonoses and Antimicrobial Resistance—How Do Exotic Pet Owners Perceive the Communication of Their Veterinarians?
Source: Animals (Basel). 2024 Jul 10;14(14):2035. doi: 10.3390/ani14142035 (PMC11273538; doi:10.3390/ani14142035)
Supplement: Supplementary file 1 [file animals-14-02035-s001.zip › Arnecke et al. 2024_Supplement S2_Raw Data.xlsx]

## Sheet: Codebook
Titel	Question	Options
ID	Antwort ID	self generated
animal_reptile	Which type of pet(s) do you currently have, or have kept in the last year?	Y=yes=1, N=no=0
animal_amphibian	Which type of pet(s) do you currently have, or have kept in the last year?	Y=yes=1, N=no=0
animal_bird	Which type of pet(s) do you currently have, or have kept in the last year?	Y=yes=1, N=no=0
animal_fish	Which type of pet(s) do you currently have, or have kept in the last year?	Y=yes=1, N=no=0
animal_arachnid	Which type of pet(s) do you currently have, or have kept in the last year?	Y=yes=1, N=no=0
animal_insect	Which type of pet(s) do you currently have, or have kept in the last year?	Y=yes=1, N=no=0
animal_mammal	Which type of pet(s) do you currently have, or have kept in the last year?	Y=yes=1, N=no=0
animal_other	Which type of pet(s) do you currently have, or have kept in the last year?	Y=yes=1, N=no=0
animal_other_comment	Which type of pet(s) do you currently have, or have kept in the last year?	comment
origin_breeder	Which is the origin of your pet?	Y=yes=1, N=no=0
origin_private	Which is the origin of your pet?	Y=yes=1, N=no=0
origin_fair	Which is the origin of your pet?	Y=yes=1, N=no=0
origin_internet	Which is the origin of your pet?	Y=yes=1, N=no=0
origin_shelter/organisation	Which is the origin of your pet?	Y=yes=1, N=no=0
origin_gardencenter/petstore	Which is the origin of your pet?	Y=yes=1, N=no=0
origin_wild-caught	Which is the origin of your pet?	Y=yes=1, N=no=0
origin_other_comment	Which is the origin of your pet?	comment
import	Is your pet imported from abroad?	Y=yes=1, N=no=0
access	Does your pet have access to shared living spaces?	Y=yes=1, N=no=0
feeding	Do you feed raw meat/fish, fresh offal, uncooked bones, frozen and/or live prey?	Y=yes=1, N=no=0
veterinarian_permanent	Do you have a permanent veterinarian?	Y=yes=1, N=no=0
veterinarian_duration	How long have you been a regular client of your veterinarian?	AO01=<1= 1, AO02=1-3= 2, AO03=3-6=3, AO04>6=4
veterinarian_satisfaction	Are you satisfied with the care you receive from your veterinarian?	AO01=disagree=1, AO02=rather disagree=2, AO03=rather agree=3, AO04=agree=4
veterinarian_reason-need	Which is the reason why you do not have a permanent veterinarian?	Y=yes=1, N=no=0
veterinarian_reason-multiple	Which is the reason why you do not have a permanent veterinarian?	Y=yes=1, N=no=0
veterinarian_reason-quality	Which is the reason why you do not have a permanent veterinarian?	Y=yes=1, N=no=0
veterinarian_reason-distance	Which is the reason why you do not have a permanent veterinarian?	Y=yes=1, N=no=0
veterinarian_reason_other_comment	Which is the reason why you do not have a permanent veterinarian?	comment
consultation	Have you visited a veterinarian within the past 12 months?	Y=yes=1, N=no=0
consultation_reason_routine	For which reason have you consulted the veterinarian?	Y=yes=1, N=no=0
consultation_reason_acute	For which reason have you consulted the veterinarian?	Y=yes=1, N=no=0
consultation_reason_chronic	For which reason have you consulted the veterinarian?	Y=yes=1, N=no=0
consultation_reason_emergency	For which reason have you consulted the veterinarian?	Y=yes=1, N=no=0
consultation_reason_surgery	For which reason have you consulted the veterinarian?	Y=yes=1, N=no=0
consultation_reason_other_comment	For which reason have you consulted the veterinarian?	comment
consultation_symptom_gastrointestinal	Does or did your pet have symptoms?	Y=yes=1, N=no=0
consultation_symptom_skin	Does or did your pet have symptoms?	Y=yes=1, N=no=0
consultation_symptom_respiratory	Does or did your pet have symptoms?	Y=yes=1, N=no=0
consultation_symptom_urinary	Does or did your pet have symptoms?	Y=yes=1, N=no=0
consultation_symptom_other_comment	Does or did your pet have symptoms?	comment
specific_zoonoses1_communication_pathogen_Giardia	The veterinarian spoke with me about following pathogen(s).	Y=yes=1, N=no=0
specific_zoonoses1_communication_pathogen_Kryptosporidia	The veterinarian spoke with me about following pathogen(s).	Y=yes=1, N=no=0
specific_zoonoses1_communication_pathogen_Oxyuren	The veterinarian spoke with me about following pathogen(s).	Y=yes=1, N=no=0
specific_zoonoses1_communication_pathogen_Campylobacter	The veterinarian spoke with me about following pathogen(s).	Y=yes=1, N=no=0
specific_zoonoses1_communication_pathogen_Clostridien	The veterinarian spoke with me about following pathogen(s).	Y=yes=1, N=no=0
specific_zoonoses1_communication_pathogen_Salmonella	The veterinarian spoke with me about following pathogen(s).	Y=yes=1, N=no=0
specific_zoonoses1_communication_pathogen_others_comment	The veterinarian spoke with me about following pathogen(s).	comment
specific_zoonose1_pathogendetection	Was a pathogen detected?	Y=yes=1, N=no=0
specific_zoonose1_pathogendetection_Giardia	The following pathogen(s) was/were detected during the examination.	Y=yes=1, N=no=0
specific_zoonose1_pathogendetection_Kryptosporidia	The following pathogen(s) was/were detected during the examination.	Y=yes=1, N=no=0
specific_zoonose1_pathogendetection_Oxyuren	The following pathogen(s) was/were detected during the examination.	Y=yes=1, N=no=0
specific_zoonose1_pathogendetection_Campylobacter	The following pathogen(s) was/were detected during the examination.	Y=yes=1, N=no=0
specific_zoonose1_pathogendetection_Clostridien	The following pathogen(s) was/were detected during the examination.	Y=yes=1, N=no=0
specific_zoonose1_pathogendetection_Salmonella	The following pathogen(s) was/were detected during the examination.	Y=yes=1, N=no=0
specific_zoonose1_pathogendetection_others_comment	The following pathogen(s) was/were detected during the examination.	comment
specific_zoonose1_communicationmodel_factual1	The veterinarian explained the cause and transmission of my pet’s infection (e.g. pathogen characteristics).	AO01=disagree=1, AO02=rather disagree=2, AO03=rather agree=3, AO04=agree=4
specific_zoonose1_communicationmodel_factual2	I was able to follow the veterinarian’s explanations on the cause and transmission of my pet’s infection (e.g. language, choice of words, pace of speech).	AO01=disagree=1, AO02=rather disagree=2, AO03=rather agree=3, AO04=agree=4
specific_zoonose1_communicationmodel_factual3	The veterinarian's explanations of the cause and transmission of my pet’s infection were formulated in a language I could understand.	AO01=disagree=1, AO02=rather disagree=2, AO03=rather agree=3, AO04=agree=4
specific_zoonose1_communicationmodel_factual4	The veterinarian emphasised the most important points about the cause and transmission of my pet’s infection (e.g. transmission mechanism, pathogen characteristics).	AO01=disagree=1, AO02=rather disagree=2, AO03=rather agree=3, AO04=agree=4
specific_zoonose1_communicationmodel_appeal1	The veterinarian provided me with instructions to prevent the transmission of my pet’s infection (e.g. cleaning and disinfecting hands, food bowls, toys, pet beds, baskets, blankets and pet toilets).	AO01=disagree=1, AO02=rather disagree=2, AO03=rather agree=3, AO04=agree=4
specific_zoonose1_communicationmodel_appeal2	The veterinarian explained the reasons for the recommended behavioural instructions connected to my pet’s infection (e.g. preventing the transmission of the pathogen to me, maintaining the infection and reinfection of the pet).	AO01=disagree=1, AO02=rather disagree=2, AO03=rather agree=3, AO04=agree=4
specific_zoonose1_communicationmodel_appeal3	The veterinarian explained to me the advantages of the behavioural instructions connected to my pet’s infection (e.g. prevention of new outbreaks of disease, health care and health protection, cost savings).	AO01=disagree=1, AO02=rather disagree=2, AO03=rather agree=3, AO04=agree=4
specific_zoonose1_communicationmodel_appeal4	The veterinarian provided me with informational material on my pet’s infection (e.g. information sheets, magazines, websites).	AO01=disagree=1, AO02=rather disagree=2, AO03=rather agree=3, AO04=agree=4
specific_zoonose1_communicationmodel_relation1	The veterinarian demonstrated understanding towards me during the conversation on my pet’s infection.	AO01=disagree=1, AO02=rather disagree=2, AO03=rather agree=3, AO04=agree=4
specific_zoonose1_communicationmodel_relation2	I had the feeling that the veterinarian took my questions serious during the conversation on my pet’s infection.	AO01=disagree=1, AO02=rather disagree=2, AO03=rather agree=3, AO04=agree=4
specific_zoonose1_communicationmodel_relation3	The veterinarian was able to understand what the behavioural instructions, connected to my pet’s infection, mean to me.	AO01=disagree=1, AO02=rather disagree=2, AO03=rather agree=3, AO04=agree=4
specific_zoonose1_communicationmodel_relation4	I trust the veterinarian’s advice connected to my pet’s infection.	AO01=disagree=1, AO02=rather disagree=2, AO03=rather agree=3, AO04=agree=4
specific_zoonose1_communicationmodel_selfdisclosure1	I felt that the veterinarian gave me competent advice connected to my pet’s infection.	AO01=disagree=1, AO02=rather disagree=2, AO03=rather agree=3, AO04=agree=4
specific_zoonose1_communicationmodel_selfdisclosure2	I had the feeling that the conversation with the veterinarian on my pet’s infection, took place at eye level.	AO01=disagree=1, AO02=rather disagree=2, AO03=rather agree=3, AO04=agree=4
specific_zoonose1_communicationmodel_selfdisclosure3	I had the feeling that I could ask the veterinarian questions about my pet’s infection at any time.	AO01=disagree=1, AO02=rather disagree=2, AO03=rather agree=3, AO04=agree=4
specific_zoonose1_communicationmodel_selfdisclosure4	I had the feeling that it was important to the veterinarian that I understand the causes and consequences of my pet’s infection.	AO01=disagree=1, AO02=rather disagree=2, AO03=rather agree=3, AO04=agree=4
specific_zoonoses1_communication_pathogen_Dermatophyt	The veterinarian spoke with me about following pathogen(s).	Y=yes=1, N=no=0
specific_zoonoses1_communication_pathogen_Mites	The veterinarian spoke with me about following pathogen(s).	Y=yes=1, N=no=0
specific_zoonoses1_communication_pathogen_Staph	The veterinarian spoke with me about following pathogen(s).	Y=yes=1, N=no=0
specific_zoonoses1_communication_pathogen_Mycobacteria	The veterinarian spoke with me about following pathogen(s).	Y=yes=1, N=no=0
specific_zoonoses1_communication_pathogen_Pseudomona	The veterinarian spoke with me about following pathogen(s).	Y=yes=1, N=no=0
specific_zoonoses1_communication_pathogen_others_comment	The veterinarian spoke with me about following pathogen(s).	comment
specific_zoonose2_pathogendetection	Was a pathogen detected?	Y=yes=1, N=no=0
specific_zoonose2_pathogendetection_Dermatophyt	The following pathogen(s) was/were detected during the examination.	Y=yes=1, N=no=0
specific_zoonose2_pathogendetection_Mites	The following pathogen(s) was/were detected during the examination.	Y=yes=1, N=no=0
specific_zoonose2_pathogendetection_Staph	The following pathogen(s) was/were detected during the examination.	Y=yes=1, N=no=0
specific_zoonose2_pathogendetection_Mycobacteria	The following pathogen(s) was/were detected during the examination.	Y=yes=1, N=no=0
specific_zoonose2_pathogendetection_Pseudomona	The following pathogen(s) was/were detected during the examination.	Y=yes=1, N=no=0
specific_zoonose2_pathogendetection_other_comment	The following pathogen(s) was/were detected during the examination.	comment
specific_zoonose2_communicationmodel_factual1	The veterinarian explained the cause and transmission of my pet’s infection (e.g. pathogen characteristics).	AO01=disagree=1, AO02=rather disagree=2, AO03=rather agree=3, AO04=agree=4
specific_zoonose2_communicationmodel_factual2	I was able to follow the veterinarian’s explanations on the cause and transmission of my pet’s infection (e.g. language, choice of words, pace of speech).	AO01=disagree=1, AO02=rather disagree=2, AO03=rather agree=3, AO04=agree=4
specific_zoonose2_communicationmodel_factual3	The veterinarian's explanations of the cause and transmission of my pet’s infection were formulated in a language I could understand.	AO01=disagree=1, AO02=rather disagree=2, AO03=rather agree=3, AO04=agree=4
specific_zoonose2_communicationmodel_factual4	The veterinarian emphasised the most important points about the cause and transmission of my pet’s infection (e.g. transmission mechanism, pathogen characteristics).	AO01=disagree=1, AO02=rather disagree=2, AO03=rather agree=3, AO04=agree=4
specific_zoonose2_communicationmodel_appeal1	The veterinarian provided me with instructions to prevent the transmission of my pet’s infection (e.g. cleaning and disinfecting hands, food bowls, toys, pet beds, baskets, blankets and pet toilets).	AO01=disagree=1, AO02=rather disagree=2, AO03=rather agree=3, AO04=agree=4
specific_zoonose2_communicationmodel_appeal2	The veterinarian explained the reasons for the recommended behavioural instructions connected to my pet’s infection (e.g. preventing the transmission of the pathogen to me, maintaining the infection and reinfection of the pet).	AO01=disagree=1, AO02=rather disagree=2, AO03=rather agree=3, AO04=agree=4
specific_zoonose2_communicationmodel_appeal3	The veterinarian explained to me the advantages of the behavioural instructions connected to my pet’s infection (e.g. prevention of new outbreaks of disease, health care and health protection, cost savings).	AO01=disagree=1, AO02=rather disagree=2, AO03=rather agree=3, AO04=agree=4
specific_zoonose2_communicationmodel_appeal4	The veterinarian provided me with informational material on my pet’s infection (e.g. information sheets, magazines, websites).	AO01=disagree=1, AO02=rather disagree=2, AO03=rather agree=3, AO04=agree=4
specific_zoonose2_communicationmodel_relation1	The veterinarian demonstrated understanding towards me during the conversation on my pet’s infection.	AO01=disagree=1, AO02=rather disagree=2, AO03=rather agree=3, AO04=agree=4
specific_zoonose2_communicationmodel_relation2	I had the feeling that the veterinarian took my questions serious during the conversation on my pet’s infection.	AO01=disagree=1, AO02=rather disagree=2, AO03=rather agree=3, AO04=agree=4
specific_zoonose2_communicationmodel_relation3	The veterinarian was able to understand what the behavioural instructions, connected to my pet’s infection, mean to me.	AO01=disagree=1, AO02=rather disagree=2, AO03=rather agree=3, AO04=agree=4
specific_zoonose2_communicationmodel_relation4	I trust the veterinarian’s advice connected to my pet’s infection.	AO01=disagree=1, AO02=rather disagree=2, AO03=rather agree=3, AO04=agree=4
specific_zoonose2_communicationmodel_selfdisclosure1	I felt that the veterinarian gave me competent advice connected to my pet’s infection.	AO01=disagree=1, AO02=rather disagree=2, AO03=rather agree=3, AO04=agree=4
specific_zoonose2_communicationmodel_selfdisclosure2	I had the feeling that the conversation with the veterinarian on my pet’s infection, took place at eye level.	AO01=disagree=1, AO02=rather disagree=2, AO03=rather agree=3, AO04=agree=4
specific_zoonose2_communicationmodel_selfdisclosure3	I had the feeling that I could ask the veterinarian questions about my pet’s infection at any time.	AO01=disagree=1, AO02=rather disagree=2, AO03=rather agree=3, AO04=agree=4
specific_zoonose2_communicationmodel_selfdisclosure4	I had the feeling that it was important to the veterinarian that I understand the causes and consequences of my pet’s infection.	AO01=disagree=1, AO02=rather disagree=2, AO03=rather agree=3, AO04=agree=4
specific_AMR_communication	The veterinarian spoke with me in this context about AMR.	Y=yes=1, N=no=0
specific_AMR_communication_Staph	The veterinarian spoke with me about following pathogen(s).	Y=yes=1, N=no=0
specific_AMR_communication_Clebsiella	The veterinarian spoke with me about following pathogen(s).	Y=yes=1, N=no=0
specific_AMR_communication_Coli	The veterinarian spoke with me about following pathogen(s).	Y=yes=1, N=no=0
specific_AMR_communication_Acinetobacter	The veterinarian spoke with me about following pathogen(s).	Y=yes=1, N=no=0
specific_AMR_communication_other_comment	The veterinarian spoke with me about following pathogen(s).	comment
specific_AMR_pathogendetection	Was a pathogen detected?	Y=yes=1, N=no=0
specific_AMR_pathogendetection_Staph	The following pathogen(s) was/were detected during the examination.	Y=yes=1, N=no=0
specific_AMR_pathogendetection_Klebsiella	The following pathogen(s) was/were detected during the examination.	Y=yes=1, N=no=0
specific_AMR_pathogendetection_Colibacteria	The following pathogen(s) was/were detected during the examination.	Y=yes=1, N=no=0
specific_AMR_pathogendetection_Acinetobacter	The following pathogen(s) was/were detected during the examination.	Y=yes=1, N=no=0
specific_AMR_pathogendetection_other_comment	The following pathogen(s) was/were detected during the examination.	comment
specific_AMR_communicationmodel_factual1	The veterinarian explained the cause and transmission of my pet’s infection (e.g. pathogen characteristics).	AO01=disagree=1, AO02=rather disagree=2, AO03=rather agree=3, AO04=agree=4
specific_AMR_communicationmodel_factual2	I was able to follow the veterinarian’s explanations on the cause and transmission of my pet’s infection (e.g. language, choice of words, pace of speech).	AO01=disagree=1, AO02=rather disagree=2, AO03=rather agree=3, AO04=agree=4
specific_AMR_communicationmodel_factual3	The veterinarian's explanations of the cause and transmission of my pet’s infection were formulated in a language I could understand.	AO01=disagree=1, AO02=rather disagree=2, AO03=rather agree=3, AO04=agree=4
specific_AMR_communicationmodel_factual4	The veterinarian emphasised the most important points about the cause and transmission of my pet’s infection (e.g. transmission mechanism, pathogen characteristics).	AO01=disagree=1, AO02=rather disagree=2, AO03=rather agree=3, AO04=agree=4
specific_AMR_communicationmodel_appeal1	The veterinarian provided me with instructions to prevent the transmission of my pet’s infection (e.g. cleaning and disinfecting hands, food bowls, toys, pet beds, baskets, blankets and pet toilets).	AO01=disagree=1, AO02=rather disagree=2, AO03=rather agree=3, AO04=agree=4
specific_AMR_communicationmodel_appeal2	The veterinarian explained the reasons for the recommended behavioural instructions connected to my pet’s infection (e.g. preventing the transmission of the pathogen to me, maintaining the infection and reinfection of the pet).	AO01=disagree=1, AO02=rather disagree=2, AO03=rather agree=3, AO04=agree=4
specific_AMR_communicationmodel_appeal3	The veterinarian explained to me the advantages of the behavioural instructions connected to my pet’s infection (e.g. prevention of new outbreaks of disease, health care and health protection, cost savings).	AO01=disagree=1, AO02=rather disagree=2, AO03=rather agree=3, AO04=agree=4
specific_AMR_communicationmodel_appeal4	The veterinarian provided me with informational material on my pet’s infection (e.g. information sheets, magazines, websites).	AO01=disagree=1, AO02=rather disagree=2, AO03=rather agree=3, AO04=agree=4
specific_AMR_communicationmodel_relation1	The veterinarian demonstrated understanding towards me during the conversation on my pet’s infection.	AO01=disagree=1, AO02=rather disagree=2, AO03=rather agree=3, AO04=agree=4
specific_AMR_communicationmodel_relation2	I had the feeling that the veterinarian took my questions serious during the conversation on my pet’s infection.	AO01=disagree=1, AO02=rather disagree=2, AO03=rather agree=3, AO04=agree=4
specific_AMR_communicationmodel_relation3	The veterinarian was able to understand what the behavioural instructions, connected to my pet’s infection, mean to me.	AO01=disagree=1, AO02=rather disagree=2, AO03=rather agree=3, AO04=agree=4
specific_AMR_communicationmodel_relation4	I trust the veterinarian’s advice connected to my pet’s infection.	AO01=disagree=1, AO02=rather disagree=2, AO03=rather agree=3, AO04=agree=4
specific_AMR_communicationmodel_selfdisclosure1	I felt that the veterinarian gave me competent advice connected to my pet’s infection.	AO01=disagree=1, AO02=rather disagree=2, AO03=rather agree=3, AO04=agree=4
specific_AMR_communicationmodel_selfdisclosure2	I had the feeling that the conversation with the veterinarian on my pet’s infection, took place at eye level.	AO01=disagree=1, AO02=rather disagree=2, AO03=rather agree=3, AO04=agree=4
specific_AMR_communicationmodel_selfdisclosure3	I had the feeling that I could ask the veterinarian questions about my pet’s infection at any time.	AO01=disagree=1, AO02=rather disagree=2, AO03=rather agree=3, AO04=agree=4
specific_AMR_communicationmodel_selfdisclosure4	I had the feeling that it was important to the veterinarian that I understand the causes and consequences of my pet’s infection.	AO01=disagree=1, AO02=rather disagree=2, AO03=rather agree=3, AO04=agree=4
routine_zoonose_communication	The veterinarian spoke with me in this context about zoonoses.	Y=yes=1, N=no=0
routine_zoonose_communication_Dermatophyt	The veterinarian spoke with me about following pathogen(s).	Y=yes=1, N=no=0
routine_zoonose_communication_Giardia	The veterinarian spoke with me about following pathogen(s).	Y=yes=1, N=no=0
routine_zoonose_communication_Kryptospridia	The veterinarian spoke with me about following pathogen(s).	Y=yes=1, N=no=0
routine_zoonose_communication_Salmonella	The veterinarian spoke with me about following pathogen(s).	Y=yes=1, N=no=0
routine_zoonose_communication_Toxoplasma	The veterinarian spoke with me about following pathogen(s).	Y=yes=1, N=no=0
routine_zoonose_communication_Mycobacteria	The veterinarian spoke with me about following pathogen(s).	Y=yes=1, N=no=0
routine_zoonose_communication_Rabies	The veterinarian spoke with me about following pathogen(s).	Y=yes=1, N=no=0
routine_zoonose_communication_other_comment	The veterinarian spoke with me about following pathogen(s).	comment
routine_zoonose_pathogendetection	Was a pathogen detected?	Y=yes=1, N=no=0
routine_zoonose_pathogendetection_Dermatophyt	The following pathogen(s) was/were detected during the examination.	Y=yes=1, N=no=0
routine_zoonose_pathogendetection_Giardia	The following pathogen(s) was/were detected during the examination.	Y=yes=1, N=no=0
routine_zoonose_pathogendetection_Kryptosporidia	The following pathogen(s) was/were detected during the examination.	Y=yes=1, N=no=0
routine_zoonose_pathogendetection_Salmonella	The following pathogen(s) was/were detected during the examination.	Y=yes=1, N=no=0
routine_zoonose_pathogendetection_Toxoplasma	The following pathogen(s) was/were detected during the examination.	Y=yes=1, N=no=0
routine_zoonose_pathogendetection_Mycobacteria	The following pathogen(s) was/were detected during the examination.	Y=yes=1, N=no=0
routine_zoonose_pathogendetection_Rabies	The following pathogen(s) was/were detected during the examination.	Y=yes=1, N=no=0
routine_zoonose_pathogendetection_other_comment	The following pathogen(s) was/were detected during the examination.	comment
routine_AMR_communication	The veterinarian spoke with me in this context about AMR.	Y=yes=1, N=no=0
routine_AMR_communication_Staph	The veterinarian spoke with me about following pathogen(s).	Y=yes=1, N=no=0
routine_AMR_communication_Klebsiella	The veterinarian spoke with me about following pathogen(s).	Y=yes=1, N=no=0
routine_AMR_communication_Colibacteria	The veterinarian spoke with me about following pathogen(s).	Y=yes=1, N=no=0
routine_AMR_communication_Acinetobacter	The veterinarian spoke with me about following pathogen(s).	Y=yes=1, N=no=0
routine_AMR_communication_other_comment	The veterinarian spoke with me about following pathogen(s).	comment
routine_AMR_pathogendetection	Was a pathogen detected?	Y=yes=1, N=no=0
routine_AMR_pathogendetection_Staph	The following pathogen was detected during the examination.	Y=yes=1, N=no=0
routine_AMR_pathogendetection_Klebsiella	The following pathogen was detected during the examination.	Y=yes=1, N=no=0
routine_AMR_pathogendetection_Colibacteria	The following pathogen was detected during the examination.	Y=yes=1, N=no=0
routine_AMR_pathogendetection_Acinetobacter	The following pathogen was detected during the examination.	Y=yes=1, N=no=0
routine_AMR_pathogendetection_other_comment	The following pathogen was detected during the examination.	comment
routine_zoonose_communicationmodel_factual1	The veterinarian explained the cause and transmission of zoonoses (e.g. pathogen characteristics).	AO01=disagree=1, AO02=rather disagree=2, AO03=rather agree=3, AO04=agree=4
routine_zoonose_communicationmodel_factual2	I was able to follow the veterinarian’s explanations on the cause and transmission of zoonoses (e.g. language, choice of words, pace of speech).	AO01=disagree=1, AO02=rather disagree=2, AO03=rather agree=3, AO04=agree=4
routine_zoonose_communicationmodel_factual3	The veterinarian's explanations of the cause and transmission of zoonoses were formulated in a language I could understand.	AO01=disagree=1, AO02=rather disagree=2, AO03=rather agree=3, AO04=agree=4
routine_zoonose_communicationmodel_factual4	The veterinarian emphasised the most important points about the cause and transmission of zoonoses (e.g. transmission mechanism, pathogen characteristics).	AO01=disagree=1, AO02=rather disagree=2, AO03=rather agree=3, AO04=agree=4
routine_zoonose_communicationmodel_appeal1	The veterinarian provided me with instructions to prevent the transmission of zoonoses (e.g. cleaning and disinfecting hands, food bowls, toys, pet beds, baskets, blankets and pet toilets).	AO01=disagree=1, AO02=rather disagree=2, AO03=rather agree=3, AO04=agree=4
routine_zoonose_communicationmodel_appeal2	The veterinarian explained the reasons for the recommended behavioural instructions connected to zoonoses (e.g. preventing the transmission of the pathogen to me, maintaining the infection and reinfection of the pet).	AO01=disagree=1, AO02=rather disagree=2, AO03=rather agree=3, AO04=agree=4
routine_zoonose_communicationmodel_appeal3	The veterinarian explained to me the advantages of the behavioural instructions connected to zoonoses (e.g. prevention of new outbreaks of disease, health care and health protection, cost savings).	AO01=disagree=1, AO02=rather disagree=2, AO03=rather agree=3, AO04=agree=4
routine_zoonose_communicationmodel_appeal4	The veterinarian provided me with informational material on zoonoses (e.g. information sheets, magazines, websites).	AO01=disagree=1, AO02=rather disagree=2, AO03=rather agree=3, AO04=agree=4
routine_zoonose_communicationmodel_relation1	The veterinarian demonstrated understanding towards me during the conversation on zoonoses.	AO01=disagree=1, AO02=rather disagree=2, AO03=rather agree=3, AO04=agree=4
routine_zoonose_communicationmodel_relation2	I had the feeling that the veterinarian took my questions serious during the conversation on zoonoses.	AO01=disagree=1, AO02=rather disagree=2, AO03=rather agree=3, AO04=agree=4
routine_zoonose_communicationmodel_relation3	The veterinarian was able to understand what the behavioural instructions, connected to zoonoses, mean to me.	AO01=disagree=1, AO02=rather disagree=2, AO03=rather agree=3, AO04=agree=4
routine_zoonose_communicationmodel_relation4	I trust the veterinarian’s advice connected to zoonoses.	AO01=disagree=1, AO02=rather disagree=2, AO03=rather agree=3, AO04=agree=4
routine_zoonose_communicationmodel_selfdisclosure1	I felt that the veterinarian gave me competent advice connected to zoonoses.	AO01=disagree=1, AO02=rather disagree=2, AO03=rather agree=3, AO04=agree=4
routine_zoonose_communicationmodel_selfdisclosure2	I had the feeling that the conversation with the veterinarian on zoonoses, took place at eye level.	AO01=disagree=1, AO02=rather disagree=2, AO03=rather agree=3, AO04=agree=4
routine_zoonose_communicationmodel_selfdisclosure3	I had the feeling that I could ask the veterinarian questions about zoonoses at any time.	AO01=disagree=1, AO02=rather disagree=2, AO03=rather agree=3, AO04=agree=4
routine_zoonose_communicationmodel_selfdisclosure4	I had the feeling that it was important to the veterinarian that I understand the causes and consequences of zoonoses.	AO01=disagree=1, AO02=rather disagree=2, AO03=rather agree=3, AO04=agree=4
routine_AMR_communicationmodel_factual1	The veterinarian explained the cause and transmission of AMR (e.g. pathogen characteristics).	AO01=disagree=1, AO02=rather disagree=2, AO03=rather agree=3, AO04=agree=4
routine_AMR_communicationmodel_factual2	I was able to follow the veterinarian’s explanations on the cause and transmission of AMR (e.g. language, choice of words, pace of speech).	AO01=disagree=1, AO02=rather disagree=2, AO03=rather agree=3, AO04=agree=4
routine_AMR_communicationmodel_factual3	The veterinarian's explanations of the cause and transmission of AMR were formulated in a language I could understand.	AO01=disagree=1, AO02=rather disagree=2, AO03=rather agree=3, AO04=agree=4
routine_AMR_communicationmodel_factual4	The veterinarian emphasised the most important points about the cause and transmission of AMR (e.g. transmission mechanism, pathogen characteristics).	AO01=disagree=1, AO02=rather disagree=2, AO03=rather agree=3, AO04=agree=4
routine_AMR_communicationmodel_appeal1	The veterinarian provided me with instructions to prevent the transmission of AMR (e.g. cleaning and disinfecting hands, food bowls, toys, pet beds, baskets, blankets and pet toilets).	AO01=disagree=1, AO02=rather disagree=2, AO03=rather agree=3, AO04=agree=4
routine_AMR_communicationmodel_appeal2	The veterinarian explained the reasons for the recommended behavioural instructions connected to AMR (e.g. preventing the transmission of the pathogen to me, maintaining the infection and reinfection of the pet).	AO01=disagree=1, AO02=rather disagree=2, AO03=rather agree=3, AO04=agree=4
routine_AMR_communicationmodel_appeal3	The veterinarian explained to me the advantages of the behavioural instructions connected to AMR (e.g. prevention of new outbreaks of disease, health care and health protection, cost savings).	AO01=disagree=1, AO02=rather disagree=2, AO03=rather agree=3, AO04=agree=4
routine_AMR_communicationmodel_appeal4	The veterinarian provided me with informational material on AMR (e.g. information sheets, magazines, websites).	AO01=disagree=1, AO02=rather disagree=2, AO03=rather agree=3, AO04=agree=4
routine_AMR_communicationmodel_relation1	The veterinarian demonstrated understanding towards me during the conversation on AMR.	AO01=disagree=1, AO02=rather disagree=2, AO03=rather agree=3, AO04=agree=4
routine_AMR_communicationmodel_relation2	I had the feeling that the veterinarian took my questions serious during the conversation on AMR.	AO01=disagree=1, AO02=rather disagree=2, AO03=rather agree=3, AO04=agree=4
routine_AMR_communicationmodel_relation3	The veterinarian was able to understand what the behavioural instructions, connected to AMR, mean to me.	AO01=disagree=1, AO02=rather disagree=2, AO03=rather agree=3, AO04=agree=4
routine_AMR_communicationmodel_relation4	I trust the veterinarian’s advice connected to AMR.	AO01=disagree=1, AO02=rather disagree=2, AO03=rather agree=3, AO04=agree=4
routine_AMR_communicationmodel_selfdisclosure1	I felt that the veterinarian gave me competent advice connected to AMR.	AO01=disagree=1, AO02=rather disagree=2, AO03=rather agree=3, AO04=agree=4
routine_AMR_communicationmodel_selfdisclosure2	I had the feeling that the conversation with the veterinarian on AMR, took place at eye level.	AO01=disagree=1, AO02=rather disagree=2, AO03=rather agree=3, AO04=agree=4
routine_AMR_communicationmodel_selfdisclosure3	I had the feeling that I could ask the veterinarian questions about AMR at any time.	AO01=disagree=1, AO02=rather disagree=2, AO03=rather agree=3, AO04=agree=4
routine_AMR_communicationmodel_selfdisclosure4	I had the feeling that it was important to the veterinarian that I understand the causes and consequences of AMR.	AO01=disagree=1, AO02=rather disagree=2, AO03=rather agree=3, AO04=agree=4
advice_zoonoses	Would you like to receive veterinary advice on zoonoses?	Y=yes=1, N=no=0
advice_AMR	Would you like to receive veterinary advice on AMR?	Y=yes=1, N=no=0
advice_nutrition	Would you like to receive veterinary advice on any of the following topics:	Y=yes=1, N=no=0
advice_behaviour	Would you like to receive veterinary advice on any of the following topics:	Y=yes=1, N=no=0
advice_husbandry	Would you like to receive veterinary advice on any of the following topics:	Y=yes=1, N=no=0
advice_immunisation	Would you like to receive veterinary advice on any of the following topics:	Y=yes=1, N=no=0
advice_endoparasites	Would you like to receive veterinary advice on any of the following topics:	Y=yes=1, N=no=0
advice_ectoparasites	Would you like to receive veterinary advice on any of the following topics:	Y=yes=1, N=no=0
advice_hygiene	Would you like to receive veterinary advice on any of the following topics:	Y=yes=1, N=no=0
advice_other_comment	Would you like to receive veterinary advice on any of the following topics:	comment
people_infant	Which age groups of people live in your household?	Y=yes=1, N=no=0
people_toddler	Which age groups of people live in your household?	Y=yes=1, N=no=0
people_schoolaged	Which age groups of people live in your household?	Y=yes=1, N=no=0
people_tennager	Which age groups of people live in your household?	Y=yes=1, N=no=0
people_adult	Which age groups of people live in your household?	Y=yes=1, N=no=0
people_elderly	Which age groups of people live in your household?	Y=yes=1, N=no=0
people_pregnant	Do any idividuals of these groups live in your household?	Y=yes=1, N=no=0
people_cancer	Do any idividuals of these groups live in your household?	Y=yes=1, N=no=0
people_immunocompromised	Do any idividuals of these groups live in your household?	Y=yes=1, N=no=0
people_diabetes	Do any idividuals of these groups live in your household?	Y=yes=1, N=no=0
people_chronically-ill	Do any idividuals of these groups live in your household?	Y=yes=1, N=no=0
people_other_comment	Do any idividuals of these groups live in your household?	comment

## Sheet: Raw Data
ID	animal_reptile	animal_amphibian	animal_bird	animal_fish	animal_arachnid	animal_insect	animal_mammal	animal_other	animal_other_comment	origin_breeder	origin_private	origin_fair	origin_internet	origin_shelter/organisation	origin_gardencenter/petstore	origin_wild-caught	origin_other_comment	import	access	feeding	veterinarian_permanent	veterinarian_duration	veterinarian_satisfaction	veterinarian_reason-need	veterinarian_reason-multiple	veterinarian_reason-quality	veterinarian_reason-distance	veterinarian_reason_other_comment	consultation	consultation_reason_routine	consultation_reason_acute	consultation_reason_chronic	consultation_reason_emergency	consultation_reason_surgery	consultation_reason_other_comment	consultation_symptom_gastrointestinal	consultation_symptom_skin	consultation_symptom_respiratory	consultation_symptom_urinary	consultation_symptom_other_comment	specific_zoonoses1_communication_pathogen_Giardia	specific_zoonoses1_communication_pathogen_Kryptosporidia	specific_zoonoses1_communication_pathogen_Oxyuren	specific_zoonoses1_communication_pathogen_Campylobacter	specific_zoonoses1_communication_pathogen_Clostridien	specific_zoonoses1_communication_pathogen_Salmonella	specific_zoonoses1_communication_pathogen_others_comment	specific_zoonose1_pathogendetection	specific_zoonose1_pathogendetection_Giardia
2	Y	Y		Y		Y	Y			Y	Y	Y					Tierbörse -> Privatkauf; an Börse übergeben	Y	N	N	Y	AO04	AO04						Y	Y			Y
5	Y		Y	Y							Y	Y						N	Y	Y	Y	AO04	AO04						Y	Y			Y
10	Y						Y			Y								Y	N	N	Y	AO04	AO03						Y						Legenot
13	Y									Y				Y				N	N	Y	Y	AO04	AO04						N
15	Y										Y							N	N	Y	N			Y					N
17	Y				Y					Y		Y			Y			Y	N	Y	N				Y				N
19	Y	Y					Y			Y	Y							N	N	N	Y	AO03	AO04						Y	Y	Y		Y			Y	Y				Y							N
20				Y				Y	Schnecken, Garnelen	Y		Y			Y			Y	N	N	N			Y					N
22							Y				Y			Y				N	Y	Y	Y	AO04	AO04						Y		Y							Y
23	Y													Y				N	N	N	Y	AO04	AO04						N
28	Y					Y		Y	Asseln	Y	Y	Y	Y					N	N	N	Y	AO03	AO03						Y	Y
29	Y									Y		Y						Y	N	Y	Y	AO04	AO04						Y	Y
31							Y							Y				N	Y	N	Y	AO03	AO04						Y	Y	Y			Y		Y												N
32	Y									Y								N	N	Y	Y	AO04	AO03						N
34							Y						Y	Y	Y			N	Y	N	Y	AO04	AO04						Y	Y	Y		Y	Y		Y											Haarballen im Kaninchenmagen durch fellwechsel	N
35		Y															Vom lokalen Zoo bekommen	N	N	Y	N							Weil ich selbst Tierärztin bin	N
36	Y	Y		Y	Y	Y				Y	Y	Y		Y			Zoos, Beschlagnahmen, Abgaben	Y	N	Y	Y	AO04	AO04						Y	Y
37							Y										Übernahme von Privatperson / kein Kauf	N	Y	N	Y	AO01	AO03						Y		Y	Y		Y						Apathie / Schmerzanzeichen Zähne
38							Y				Y							N	N	Y	Y	AO04	AO04						Y		Y									lahmheit
39	Y	Y	Y		Y	Y	Y	Y	Hund.	Y	Y		Y	Y				N	Y	Y	Y	AO04	AO04						N
41	Y	Y		Y		Y	Y			Y								N	N	Y	Y	AO04	AO04						Y	Y
44	Y									Y	Y	Y			Y			N	N	Y	N						Y		N
48	Y		Y											Y				N	Y	N	Y	AO03	AO04						Y	Y
49	Y		Y							Y	Y							Y	Y	Y	Y	AO04	AO04						N
51	Y						Y			Y		Y						N	N	Y	Y	AO04	AO04						Y					Y
52			Y								Y			Y				N	Y		Y	AO04	AO04						Y	Y		Y								Altersgebrechen
53			Y								Y		Y	Y				N	Y		Y	AO04	AO04						Y		Y							Y
54			Y							Y								Y	Y	N	Y	AO04	AO04						Y	Y
55			Y							Y								N	Y	N	Y	AO04	AO04						N
56								Y	Frettchen				Y				Ebay Kleinanzeigen (erschreckend, Notkauf)	N	Y	Y	Y	AO02	AO04						Y		Y					Y									Y		Yersinien	Y
58								Y	Chinchilla		Y										Y	AO04	AO04						N
59								Y	Frettchen				Y					N	Y	Y	Y	AO02	AO02						Y		Y					Y					Y							N
60			Y							Y	Y		Y					N	Y	N	N				Y				Y	Y	Y	Y				Y	Y										Bornavirus
62							Y			Y	Y			Y				N	Y	Y	Y	AO04	AO04						Y	Y					Katzenpilz
63							Y			Y								N	Y	N	Y	AO02	AO03						Y					Y
64							Y								Y			N	Y	N	Y	AO03	AO04						Y	Y	Y					Y												N
65			Y								Y							N	Y	N	Y	AO04	AO03						Y		Y							Y
67					Y	Y	Y				Y				Y			N	N	Y	Y	AO02	AO03						Y	Y				Y
68			Y								Y		Y	Y				N	Y	N	Y	AO04	AO03						Y		Y	Y								Plustern, Erbrechen, Schwanz wippen
69	Y			Y						Y	Y							Y	N	N	Y	AO03	AO03						N
72			Y							Y								N	Y		Y	AO04	AO04						Y	Y
74			Y							Y								N	Y	N	Y	AO02	AO03						N
75	Y		Y							Y	Y						Tierhandlung ( Chamäleon in Portugal)	Y	Y	N	N					Y			Y	Y	Y						Y
77			Y											Y				N	Y	N	Y	AO01	AO02						N
78	Y	Y	Y	Y	Y	Y				Y	Y	Y			Y			N	Y	Y	Y		AO04						N
80							Y	Y	Zeitweise Füchse und Steinmarder zur Aufzucht							Y		N	Y	Y	Y	AO03	AO04						Y		Y					Y		Y	Y									N
81							Y			Y								Y	Y	Y	Y	AO04	AO04						Y	Y					Verstauchung der pfote
82	Y									Y					Y			N	N	Y	Y	AO03	AO02						N
84			Y								Y	Y		Y	Y			Y	Y	N	Y	AO04	AO03						Y	Y	Y	Y	Y			Y		Y							Y	Y	Kokken	Y
85			Y								Y						Abgabepärchen von privat über Anzeige im Internet gefunden	N	Y	N	Y	AO01	AO04						Y	Y
87			Y											Y				N	Y	N	Y	AO04	AO04						Y	Y	Y	Y		Y		Y	Y	Y									Bakterien	Y
89							Y	Y	Frettchen		Y			Y				N	Y	Y	Y	AO03	AO03						Y	Y				Y
90			Y							Y	Y							N	N	N	Y	AO04	AO04						Y	Y	Y									Konjunktivitis
91					Y					Y					Y			N	N	N	N			Y					N
92			Y								Y							N	Y	N	Y	AO03	AO03						Y	Y
93			Y								Y			Y				N	Y	N	Y	AO03	AO04						Y	Y			Y
94			Y							Y								N	Y	N	Y	AO02	AO03						Y		Y	Y					Y	Y
95			Y								Y			Y				N	Y	N	Y	AO03	AO04						Y		Y				Krallen und Schnabelpflge routinemäßig	Y												N
96	Y									Y	Y							N	Y	Y	Y	AO04	AO03						N
97	Y			Y	Y						Y	Y						N	Y	N	Y	AO03	AO04						Y	Y		Y	Y						Y	Kloakenvorfall, eingefallene Augen
98								Y	Frettchen	Y								N	Y	Y	Y	AO04	AO04						Y	Y	Y									Zähne, akute Infekte
99	Y									Y	Y	Y						N	Y	Y	N					Y	Y		Y				Y
102	Y									Y								N	N	N	Y	AO01	AO04						Y		Y									Entzündung der Augen
103	Y			Y						Y					Y			Y	N	Y	N			Y					N
104																		N	Y	N	Y	AO04	AO04						Y				Y	Y
106	Y									Y					Y			N	N	Y	N			Y					Y	Y
107	Y	Y		Y	Y						Y		Y		Y		Als Tierarzt in Klinik adoptiert	N	N	N									N
108							Y			Y							Mit Auffangstation für verwahrloste Chinchillas	N	N	N	Y	AO02	AO03						N
110						Y		Y	Achatschnecken und Caracoulus excellence	Y	Y	Y						Y	N	Y	Y	AO02	AO04						Y		Y	Y				Y				Neigung zu Abszessen	Y							N
112	Y					Y						Y						N	N	Y	N			Y					N
115	Y	Y	Y	Y	Y	Y	Y							Y				N	N	Y	Y	AO03	AO03						Y	Y
116	Y	Y			Y	Y		Y	Tausendfüßer & Nacktschnecken	Y	Y	Y		Y		Y		Y	N	Y	Y	AO02	AO03						Y		Y		Y				Y			Bzw Bauchwunde
118	Y	Y			Y					Y	Y	Y						N	N	Y	Y	AO03	AO04						Y	Y
120	Y	Y			Y	Y	Y	Y	Asseln und Tausendfüßler	Y	Y	Y	Y	Y		Y		Y	N	Y	Y	AO02	AO04						N
122	Y				Y	Y	Y			Y	Y	Y	Y	Y		Y		Y	N	Y	Y	AO04	AO04						Y	Y	Y		Y	Y			Y			Humpeln
128	Y											Y		Y				Y	N		Y	AO02	AO04						Y	Y
130	Y				Y	Y		Y	Verschiedene Asseln & Schnecken	Y	Y	Y		Y		Y		Y	N	Y	Y	AO02	AO04						Y		Y									Laut TA kam es zu Blutungen im Bauchbereich einer Leopardgecko Dame beim Ausbilden der ersten Eier
132	Y				Y									Y				N	N	N	N			Y					N
133	Y	Y			Y			Y	Hunde,Katzen	Y	Y	Y		Y				Y	Y	Y	Y	AO03	AO04						Y	Y
136	Y			Y		Y				Y	Y	Y						N			Y	AO04	AO04						Y	Y				Y
137					Y												Geschenk	N	N	Y	N			Y					Y		Y			Y						Tumor
138			Y							Y	Y							N	Y	N	Y	AO02	AO03						Y	Y				Y
139	Y	Y								Y								Y	N	Y	Y	AO03	AO04						N
141	Y				Y					Y	Y	Y	Y					N	N	Y	N						Y		N
142	Y													Y			Adoption von privat	N	N	Y	Y	AO02	AO04						Y	Y
143	Y				Y					Y	Y	Y						N	Y	Y									Y	Y
148	Y									Y	Y			Y					Y	Y	Y	AO02	AO04						Y						Tiere aus schlechter Haltung (Tierrettung) mit Parasiten befall
149	Y			Y						Y					Y			N	Y	Y	Y	AO04	AO03						Y	Y
151	Y				Y					Y	Y				Y			Y	N	Y	Y	AO04	AO04						Y	Y	Y						Y
152	Y									Y							Beschlagnahmung Vererinäramt	Y	Y	Y	Y	AO04	AO04						Y	Y	Y	Y	Y	Y						Loch im Unterkiefer, Legenot, Harnsäurewert zu hoch, Fuß/Beinamputation, Euthanasie, Demyalisierung der Nerven, Kotuntersuchung/Parasiten
154	Y									Y								N	Y	Y	Y	AO02	AO04						N
155								Y	Katzen					Y				Y	N	N	Y	AO03	AO03						Y	Y		Y								Bluthochdruck, Herzprobleme
160	Y				Y	Y				Y	Y	Y		Y				N	N	Y	Y	AO02	AO04						Y	Y
161								Y	Frettchen 2 Fähen		Y			Y				N	Y	Y	Y	AO04	AO04						Y		Y		Y			Y	Y	Y	Y								Leberversagen/Hepatitis durch Bauchtumore
163	Y									Y	Y			Y	Y				Y	Y	Y	AO01	AO04						Y	Y			Y
164	Y									Y								N	N		N					Y			N
165	Y									Y	Y	Y						Y	N	Y	N					Y			Y	Y
170							Y	Y	Kaninchen					Y				N	Y	N	Y	AO02	AO04						Y	Y	Y			Y				Y	Y	Zahnprobleme
173	Y													Y				N	Y	Y	Y	AO02	AO03						Y			Y								Deutliche Gewichtabnahme
174	Y									Y								N	N	Y	N					Y			N
175							Y							Y				N	Y	N	Y	AO04	AO04						Y		Y	Y		Y				Y
178							Y			Y	Y			Y				N	Y	Y	Y	AO03	AO04						Y	Y	Y	Y		Y		Y				Gewichtsverlust, sporadische leichte Blutung aus Uterus, Stachelverlust, Kralle ausgerissen, Zahnfleischentzündung, geschwollene Hinterläufe (Arthrose))				Y				N
179	Y			Y		Y	Y			Y	Y				Y			N	Y	Y	Y	AO04	AO03						N
181			Y	Y				Y	Wildtiere bis zur Auswilderung	Y	Y	Y	Y	Y			Fundtier	N	Y	Y	Y	AO02	AO04						Y	Y	Y	Y	Y	Y		Y		Y										N
182							Y							Y				N	N	N	N					Y		Im Umkreis sind keine auf weisbauchigel spezialisiert	N
185					Y					Y					Y			N	N	Y	Y	AO01	AO04						Y					Y
186																		N			Y	AO04	AO04						Y	Y
190	Y	Y	Y	Y	Y	Y	Y			Y	Y	Y	Y	Y		Y	Wildfänge	Y	Y	Y	Y	AO04	AO04						Y	Y	Y	Y	Y		Legenot bei KAIMAN		Y	Y		Legenot und Kieferabzess
191				Y											Y				N	Y	N			Y					N
192			Y														Geerbt	Y	Y	N	Y	AO04	AO03						Y	Y
194	Y		Y							Y							eBay Kleinanzeigen aus schlechter Haltung (Wellensittich)	N	Y	N	Y	AO04	AO03						Y	Y	Y	Y						Y		Tumor und dadurch ausgelöste Infekte
198																					Y	AO04	AO04						Y						Gelenke
199	Y										Y							N	N	Y	Y	AO02	AO04						Y				Y
200							Y			Y								N	Y	N	Y	AO04	AO04						Y	Y
201								Y	Katze		Y							N	Y	N	Y	AO02	AO04						Y	Y	Y						Y
202											Y							N	Y	Y	Y	AO03	AO04						N
203	Y		Y		Y												Fundtiere, Abgabetiere im Tierheim				Y	AO04	AO03						Y	Y	Y			Y				Y
205	Y					Y				Y								N	N	Y	Y	AO01	AO03						Y		Y	Y				Y	Y										Zu viele weiße Blutkörperchen	N
206	Y			Y		Y		Y	versch. Süßwassergarnelen	Y			Y		Y			N	N	Y	Y	AO02	AO04						Y	Y
207					Y					Y		Y			Y			N	N	N	N			Y					N
208	Y									Y		Y						N	Y	Y	Y	AO02	AO04						Y	Y					Kotproben
209							Y							Y				N	Y	Y	Y	AO04	AO04						Y	Y
212	Y					Y					Y			Y	Y			N	N	Y	Y	AO02	AO04						Y		Y						Y	Y
213	Y									Y	Y	Y						N	N	Y	Y	AO04	AO04						Y	Y					Geschlechtsbestimmung
215	Y										Y		Y					N	N	Y	Y	AO04	AO04						N
216			Y											Y				N	N	N	Y	AO03	AO03						N
218	Y				Y	Y				Y	Y		Y					N	N	Y	N			Y					N
219	Y									Y								N	Y	N	N							Ständig steigende Preise.	Y	Y	Y									Bisswunden waschbär 2 mal 2 mal Geranien ( Auge Nase)
221	Y		Y	Y						Y			Y	Y				N	Y	N	Y	AO03	AO04						N
222	Y									Y					Y			N	N	N	Y	AO03	AO03						Y				Y	Y
223	Y					Y				Y							Terraristik-Fachgeschäft	N	N	Y	Y	AO02	AO04						N
224	Y									Y	Y							N		N	Y	AO04	AO04						Y		Y									Umfangsvermehrung
226	Y																privat übernommen	N	Y	Y	Y	AO04	AO04						Y	Y
227																													N
228	Y	Y				Y				Y	Y	Y						Y	N										N
231	Y	Y	Y		Y					Y	Y	Y		Y		Y		N	Y	Y	Y	AO04	AO04						Y		Y	Y	Y			Y	Y						Y				Flagellaten	Y
233	Y					Y				Y		Y						N	N	N	Y	AO03	AO04						Y	Y
235	Y										Y		Y				Nach Tierrettung erhalten	N	Y	Y	N			Y					N
236							Y							Y				N		N	Y	AO04	AO04						Y	Y	Y	Y						Y		Fressunlust; Speichelausfluss
238							Y			Y	Y	Y						N	Y	N	Y	AO02	AO04						Y	Y	Y			Y		Y											Aufgasung wegen genetisch bedingte Zahnfehlstellung und dadurch bedingt geringe Futter Aufnahme	N
239								Y	Frettchen	Y							Übernahme von zwei unachtsam angeschafften Frettchen	N	Y	Y	Y	AO03	AO03						Y	Y	Y		Y							Eitriger Vaginalausfluss nach setzen eines Hormon Chips, zuvor bei einem weiteren Tier Aorten Thrombose verursacht durch chronische Herzinsuffizienz
241			Y							Y							Übernahme aus einer Beschlagnahmung, Fundvögel ohne die Möglichkeit der Rückgabe an einen Eigentümer	N	Y	Y	Y	AO04	AO04						Y						Ich bin selbst Tierärztin und konnte meine Vögel bislang selbst oder zusammen mit Kollegen behandeln
244								Y	Chinchilla	Y								N	Y	N	Y	AO02	AO04						Y	Y				Y
246			Y							Y	Y		Y					Y	N	Y	Y	AO02	AO04						Y		Y	Y	Y			Y		Y
247			Y											Y	Y			N	N	N	Y	AO03	AO04						Y		Y					Y		Y			Y					Y		N
248	Y			Y						Y			Y		Y			N	N	N	N			Y				Für Pferde ja, für Reptilien noch nicht benötigt	Y						Nur Pferd
253			Y							Y								Y	Y	Y	Y	AO04	AO04						Y				Y	Y
254	Y									Y								N	N	Y	Y	AO02	AO04						N
255							Y							Y			Private Pflegestelle	N	Y	N	Y	AO04	AO03						Y			Y								Zahnfehlstellungen
256			Y							Y	Y	Y						N	Y	N	Y	AO04	AO04						Y		Y	Y					Y	Y
257	Y			Y											Y		Tierschutztier	N	N	N	Y	AO04	AO04						Y	Y
258			Y														gerettet, gefunden, geborgen u.ä.	N	Y	N	Y	AO03	AO04						Y		Y		Y	Y		Y		Y										N
259								Y	Frettchen	Y								N	Y	Y	Y	AO02	AO04						Y	Y
260	Y																Fachhandel		N	N	N							Aktuell gibt es keinen auf Reptilien/Schlangen spezialisierten Tierarzt in der Stadt. Der Einzigste ist leider Langzeitkrank.	N
261			Y							Y								N	Y	N	N			Y					N
263							Y			Y	Y		Y	Y				N	Y	N	Y	AO02	AO04						Y	Y	Y			Y			Y			Deutlich sichtbarer Kieferabszess am Backenzahn
264	Y				Y	Y	Y				Y			Y				N	N	Y	Y	AO04	AO04						Y	Y
266	Y									Y	Y		Y					N	N	N	Y	AO01	AO04						Y	Y
268	Y			Y						Y					Y			N	N	N	Y	AO02	AO03						N
270							Y				Y		Y	Y				N	Y	N	Y	AO01	AO04						Y		Y	Y			6x Zahnkorrektur			Y		Augenentzündung, verändertes Fressverhalten, Gewichtsverlust
271	Y			Y						Y		Y	Y					Y	N	Y	Y	AO04	AO04						N
272	Y									Y								N	Y	N	Y	AO02	AO03						Y	Y
273	Y									Y								N	N	Y	Y	AO03	AO04						N
275	Y																Fundtiere in der Tierarztpraxis abgegeben	N	N	N	Y	AO04	AO04						Y	Y
276	Y									Y								N	Y	N	Y	AO03	AO04						N
277	Y	Y		Y						Y	Y		Y		Y			N	N	N	Y								N
278	Y										Y			Y				N	Y	Y	Y		AO04						N
279	Y									Y								N	Y	N	Y	AO02	AO04						Y	Y	Y		Y			Y				Wurmkur,Ivermectin-Intoxikaktion							Keine	N
286	Y										Y							N	N	Y	Y	AO03	AO04						Y		Y									Augeninfektion
287							Y			Y	Y			Y				N	N	N	Y	AO02	AO03						Y	Y	Y	Y		Y			Y			Umfangerweiterung (Knubbel Bildung bei Tumoren), Blutungen
290					Y					Y	Y	Y						N	N	N	Y	AO04	AO04						Y	Y	Y			Y			Y
292	Y													Y				N	Y	Y	Y	AO02	AO04						Y	Y					Genaue Feststellung des Geschlechts
293								Y	Wanderfalke	Y								N		Y	N					Y		Einen TA zu finden der auch Greifvögel kann ist selten und meist weit eeg	N
297	Y				Y	Y				Y	Y	Y					US Nachzucht, CA Nachzucht		N	Y	Y	AO04	AO04						N
298	Y																Eigene Nachzucht, Eltern waren aus Zoohandlungen	Y	N	N	Y	AO04	AO04						N
300								Y	chinchilla					Y				N	N	N	Y	AO04	AO04						Y		Y	Y								augenentzündung, herzschwäche
301								Y	Kaninchen					Y				N	N	N	Y	AO01	AO04						Y		Y									E. Cuni culli
302	Y	Y								Y								N	Y	N	Y	AO03	AO04						N
307			Y											Y					Y	N	Y	AO04	AO03						Y		Y									Lahmheit
308	Y	Y			Y	Y				Y	Y	Y	Y	Y				Y	N	Y	Y	AO03	AO04						N
309	Y									Y			Y					N	N	Y	N			Y					N
310							Y							Y				N	Y	Y	Y	AO03	AO04						Y	Y	Y		Y	Y						Zahn abgebrochen
311	Y									Y	Y	Y						Y	N	Y	Y	AO04	AO04						Y		Y									Wenig aktiv, teilnahmslos
313							Y				Y							N	N	N	Y	AO02	AO04						Y	Y
314							Y			Y								N	N		Y	AO04	AO04						Y	Y	Y									Zahnfehlstellung, Bisswunde
315			Y		Y					Y	Y	Y						Y	Y	N	Y	AO04	AO04						N
316	Y									Y								N	N	Y	Y	AO04	AO04						Y	Y
317					Y	Y				Y								N	N	N	Y	AO04	AO04						Y	Y		Y						Y	Y
319								Y	Degus	Y					Y			N	Y	N	Y	AO02	AO03						Y	Y	Y			Y			Y			mit den Pfötchen im Maul gespielt (Anzeichen für Zahnprobleme)
321	Y	Y					Y			Y								N	N	N	N				Y				Y		Y				Zähne beim Degu					Gewichtsabnahme
322							Y			Y								Y	Y	N	Y	AO04	AO04						N
325	Y				Y					Y					Y			N	N	Y	Y	AO04	AO03						N
326	Y									Y	Y							Y	N	N									Y	Y
327	Y													Y				N	N	N	Y	AO04	AO04						Y	Y	Y					Y												Y
328								Y	Degu		Y							N	Y	N	Y	AO03	AO04						Y	Y
330	Y										Y							N	N	Y	Y	AO04	AO04						N
331			Y					Y	Zwei Hunde	Y								N	Y	Y	Y	AO04	AO04						Y	Y	Y						Y
332							Y	Y	Weißbüschel Äffchen	Y	Y			Y				N	N	Y	Y	AO03	AO04						N
334	Y										Y							N	N	Y	Y	AO03	AO04						Y	Y	Y	Y					Y		Y
336	Y					Y				Y	Y		Y					N	N	Y	N					Y			N
338	Y									Y								N	N	Y	Y	AO04	AO03						N
340	Y					Y								Y				N	N	Y	Y	AO01	AO04						Y	Y		Y						Y
342	Y									Y	Y				Y			N	Y	Y	Y	AO01	AO04						Y						Paraitenbefall
345								Y	DEGU'S	Y								N	Y	N									N
346	Y			Y										Y	Y			N	N	N	Y	AO04	AO04						Y	Y
347	Y										Y	Y						N	Y	Y	N						Y		N
349	Y				Y			Y	Achatschnecke		Y						Zoo Fach geschäft	N	N	N	N						Y		N
350	Y									Y								Y	N	Y	Y	AO01	AO04						Y		Y	Y						Y
351							Y							Y				N	Y	N	Y	AO03	AO04						Y	Y	Y								Y	Auffälligkeiten bei der Futteraufnahme
352							Y			Y								N	Y	N	Y	AO04	AO04						N
354	Y		Y	Y			Y			Y		Y			Y			N	Y	Y	Y	AO04	AO03						Y	Y
355	Y				Y					Y	Y	Y	Y					Y	N	Y	N			Y		Y	Y		N
358	Y	Y				Y				Y		Y						Y	N	Y	Y	AO04	AO04						N
360	Y										Y					Y		Y	N	Y	Y	AO02	AO02						Y		Y							Y
361	Y			Y	Y	Y		Y	Achat Schnecken, Axolotl	Y	Y	Y	Y	Y					N	Y	Y	AO04	AO04						Y	Y		Y		Y	Zucker Schilddrüse, Niere, Herz					Zucker, Schilddrüse, Niere, Herz
363	Y		Y							Y	Y	Y						N	N	N	Y	AO02	AO04						Y	Y	Y	Y	Y					Y
364	Y									Y	Y							N	N	Y	Y	AO03	AO04						N
365	Y									Y								N	N	N	Y	AO02	AO04						Y	Y	Y									Trübung eines Auges
366	Y									Y					Y			Y	N	Y	Y	AO04	AO04						Y	Y
367	Y									Y								N	N	N	Y	AO04	AO04						Y	Y	Y									Auge entzündet
370	Y									Y								N	Y	N	Y	AO01	AO04						Y	Y
373	Y																Fundtiere, die mit Pflegeerlaubnis gehalten werden.	N	N	N	Y	AO03	AO04						Y	Y
376	Y					Y									Y		Überbleibsel von Uni-Versuchen (die Gottesanbeterinnen)	Y	Y	Y	N							Seit dem letzten Umzug noch keinen Bedarf gehabt	N
378	Y										Y							N	N	N	Y	AO02							N
379
382	Y							Y	Katzen, Hund, Hühner	Y	Y			Y				Y	Y	Y	Y	AO02	AO03						Y	Y			Y		Chippen
383	Y									Y								N	N	N	N			Y					N
384	Y									Y								Y	N	Y	N			Y					N
386	Y							Y	Asseln, Springschwänze, Schwarzkäfer	Y	Y		Y	Y				N	N	Y	N					Y	Y		Y	Y
388	Y									Y	Y			Y	Y			N		N	N						Y	Bin umgezogen, hatte seither keinen Bedarf. Für eine Routine (Kotprobe) ist die Entfernung (1,5Std.) leider zu weit	N
389	Y										Y							N	N	N	Y	AO03	AO03						N
391	Y			Y		Y					Y			Y				N	Y	N	Y	AO02	AO03						N
392	Y														Y			Y	N	Y	Y	AO02	AO04						Y		Y				Eines der Chamäleons ist vom Ast gefallen und anschließend tapsig gewesen
393	Y									Y								N	Y	N	Y	AO02	AO04						Y	Y		Y								Auf Grund früherer Haltungsfehler haben sie erhöhte Harnwerte, daher beobachte ich die Urate und lasse die Werte via Blutbild überwachen und gebe ggfs. Allopurinol.
394	Y			Y		Y		Y	Igel	Y	Y				Y	Y		N	N	Y	Y	AO02	AO04						Y	Y		Y	Y			Y				Geschwollene Pfote infolge Bruch							Alterbedingte Verstopfung aufgrund Mineralmangel	N
395	Y														Y			Y	Y	N	Y	AO04	AO04						N
396	Y																ausgesetzte Tiere aufgenommen	N	Y	N	Y	AO03	AO04						N
399		Y													Y			N	N	Y	Y	AO02	AO04						N
401	Y									Y									N	Y	Y		AO04						N
402			Y							Y	Y		Y				Nachzucht	N	Y	N	Y	AO03	AO04						N
403	Y									Y								N	N	Y	Y	AO02	AO03						N
404	Y													Y				N	N	N	Y	AO02	AO04						Y	Y	Y									Roter Fleck am Bauchpanzer
405							Y			Y								N	N	N	Y	AO03	AO04						Y		Y	Y		Y						Augenerkrankung, Talgdrüse
406	Y	Y			Y	Y								Y				Y	N		Y	AO03	AO04						Y	Y	Y							Y	Y
407	Y									Y								N	N	N	Y	AO01	AO04						Y	Y					Flagelattenbefall
409	Y				Y	Y				Y	Y	Y	Y					N	N	Y	Y		AO04						Y	Y
410			Y							Y	Y				Y			N	Y	N	N					Y	Y	Ich muss leider oft den Notdienst besuchen	Y		Y		Y					Y		Konnte nicht mehr fliegen, verwirrter Zustand
411	Y			Y						Y					Y			N	N	Y	Y	AO02	AO03						Y		Y						Y
412	Y	Y		Y		Y				Y	Y							N	N	N	N							In meiner Nähe keine Amphibien oder reptilienkundige tä	N
413	Y									Y								Y	N	Y	N			Y					N
415	Y									Y								N	N	N									N
416	Y									Y			Y	Y				N	N	Y	Y	AO02	AO04						Y	Y	Y									Nekrose der Schwanzspitze durch Häutungsprobleme
417	Y									Y								N	N	Y	Y	AO03	AO04						N
418	Y																Privat übernommen von befreundeter Familie	Y	N	N	Y	AO01	AO04						Y	Y		Y			Hier geht es weiter um die Schildkröten					Nierenprobleme
419	Y										Y							N	N	N	Y	AO01	AO04						Y	Y
420							Y			Y	Y							N	N	Y	Y	AO02	AO04						N
421							Y				Y							N	Y	N	Y	AO01	AO01						Y	Y		Y								Körperlicher Verfall
422	Y									Y	Y							N	N	Y	Y	AO02	AO03						Y	Y
423	Y													Y				N	Y	N	Y	AO04	AO04						Y		Y	Y								Neurologisch
424	Y									Y	Y				Y			N	N	N	Y	AO04	AO03						Y			Y						Y
425	Y									Y								N	N	Y	Y	AO04	AO02						Y		Y					Y												N
426							Y				Y			Y				N	N	Y	Y	AO01	AO03						Y	Y	Y							Y
431								Y	Kaninchen	Y								N	Y	N	Y	AO03	AO03						Y	Y					Gehöhrgangserweiterung bei einem Widder (Qualzucht)
435			Y													Y	krank oder als Küken in der Stadt gefunden	N	Y	N	Y	AO01	AO04						Y	Y	Y			Y			Y	Y
436				Y				Y	Igel	Y							Hilfsbedürftige Igel bis zur Auswilderung	Y	N	N	Y	AO04	AO04						Y	Y	Y	Y		Y		Y	Y	Y	Y	Abszesse, Verletzungen							Lungenwürmer, Lungenhaarwürmer, Darmsaugwurm, Darmhaarwurm, Kokzidien	Y
442								Y	Igel								Kranke Igel werden aus dem Landkreis zu mir gebracht. In Zusammenarbeit mit einer igelkundigen TA Praxis pflege ich diese bis sie wieder in ihr Revier ausgewildert werden lönnen		N	Y	Y		AO04						Y		Y	Y	Y	Y			Y	Y
443			Y								Y		Y	Y			Finder von hilfsbedürftigen Tieren	N	Y	N	Y	AO02	AO04						Y		Y								Y
444								Y	Eichhörnchen								Habe eine Auffangstation		Y		Y	AO04	AO04						Y		Y								Y
445								Y	Katzen		Y							N	Y	Y	Y		AO02						N
447	Y										Y							N	N	Y	Y	AO02	AO04						N
448								Y	Igelpflegestation								Fundtiere	N	N	N	N				Y				Y				Y	Y	Euthanasie
450	Y					Y					Y			Y				N	Y	N	Y	AO01	AO02						Y						Kotprobe und Oxyurenbehandlung
452	Y													Y				Y	Y	N	Y	AO04	AO04						Y	Y
453		Y						Y	Heimische Igel (Notfälle)							Y		N	N	Y	N				Y				Y			Y			Euthanasie		Y	Y
454	Y									Y	Y					Y		Y	Y	N	Y	AO04	AO04						N
455	Y									Y								N	N	N									N
457	Y									Y	Y							N	Y	N	Y	AO04	AO04						Y	Y
459	Y	Y		Y		Y				Y	Y				Y			N	Y	Y	Y	AO03	AO03						Y	Y
460	Y																Private Schenkung wegen Todesfall		N	N	Y	AO01	AO04						Y	Y
461	Y														Y				Y	N	Y	AO04	AO04						N
462	Y		Y	Y							Y			Y	Y			N	Y	Y	Y	AO03	AO04						N
463	Y										Y							N	Y	N	N						Y	Übersiedlung. Keine Tierärztin für Schildkröten und ängstliche Hunde in der nähe.	Y	Y					Check nach Neuübernahme der Tiere
464			Y							Y					Y			Y	Y	N	Y	AO04	AO04						Y	Y					Schnabel ein Stück seitlich abgebrochen vorsorglich anschauen lassen
466	Y						Y			Y								N	N	N	Y	AO04	AO03						Y	Y
467								Y	Frettchen	Y								N	N	Y	Y	AO02	AO03						Y						Setzen eines Hormonchips
468			Y							Y				Y				N	Y	N	Y	AO02	AO04						Y	Y					Kleiner Absturz beim Fliegen; kein Notfall; nur Check ob alles okay ist
469							Y			Y								N	Y	N	Y	AO04	AO03						Y		Y									Bluthochdruck
471	Y		Y	Y							Y		Y	Y	Y			N	Y	N	Y	AO04	AO04						Y	Y
472			Y											Y				N	Y	N	Y	AO04	AO04						Y	Y
473							Y			Y				Y				Y	N	N	N					Y	Y		Y			Y		Y	Zahn Korrektur					Tränendes Auge, Schwierigkeiten beim fressen
476	Y									Y								N	N	Y	N			Y					N
479	Y									Y	Y	Y	Y					Y	N	Y	Y	AO04	AO04						Y						Legenot
480	Y			Y				Y	Sußwassergarnelen	Y	Y	Y						N	N	Y	N			Y					N
481			Y											Y			Ich nehme nur Nottiere oder Tiere aus dem Tierheim auf	N	Y	N	Y	AO04	AO03						Y				Y
483							Y							Y				N	Y	N	Y	AO02	AO04						N
484	Y			Y						Y								N	N	N	Y		AO02						N
485	Y									Y		Y		Y				Y	N	Y	Y	AO02	AO03						Y		Y					Y											Flagellaten	Y
486	Y									Y	Y			Y				N	N	Y	Y	AO02	AO04						Y	Y
490	Y			Y			Y	Y	Ratten, Kaninchen	Y			Y		Y			N	Y	Y	Y	AO02	AO04						Y	Y	Y			Y						Tumor
491	Y					Y		Y	Asseln	Y	Y	Y	Y					Y	N	Y	Y	AO04	AO04						Y		Y	Y					Y		Y
493			Y				Y			Y								N	N	Y	N					Y			Y	Y					Kastration
494								Y	Frettchen					Y	Y			Y	N	N	Y	AO04	AO04						Y	Y					Zahn op
496			Y											Y				N	Y	N	Y	AO03	AO04						Y	Y				Y
497			Y														Durch Vermittling des TH an Privatbesitzer an mich , Gratis	N	Y		Y	AO04	AO04						N
500							Y			Y	Y	Y		Y			Abgaben und Räumungen (bin Pflegestelle mit §11-Erlaubnis für kleine Säugerexoten)	Y	N	N	Y	AO04	AO04						Y					Y
501			Y							Y								N	Y	N	Y	AO03	AO04						Y	Y
502			Y							Y	Y							N	Y	N	Y	AO04	AO04						Y	Y
503	Y		Y							Y	Y		Y					N	Y	N	Y	AO02	AO04						Y				Y
504	Y						Y			Y	Y	Y			Y			N	N	Y	Y	AO03	AO04						N
505								Y	Frettchen		Y			Y				N	N	Y	Y	AO02	AO04						Y						Ohrmilben
506							Y			Y				Y				N	Y	N	Y	AO02	AO04						Y	Y
507							Y							Y				N	Y	N	Y	AO03	AO04						Y	Y		Y		Y		Y					Y							Y	Y
509							Y				Y							N	Y	N	Y	AO03	AO04						Y		Y							Y		Zahnprobleme
512	Y				Y	Y				Y	Y							N	N	Y	Y	AO04	AO03						N
514	Y	Y			Y	Y				Y	Y		Y					Y	N	Y	N					Y			N
516	Y									Y	Y	Y	Y	Y				N	N	N	Y	AO04	AO04						Y					Y
517	Y				Y	Y				Y		Y						N	N	Y	Y	AO01	AO03						Y	Y
518	Y					Y				Y								Y	N	N	Y	AO02	AO03						N
519	Y									Y								N	Y	N	Y	AO02	AO04						N
520	Y										Y				Y			N	Y	N	Y	AO04	AO04						Y	Y			Y
521								Y	Frettchen	Y								N	Y	Y	Y	AO03	AO04						N
522							Y			Y	Y							N	Y	N	Y	AO01	AO03						Y	Y	Y	Y		Y			Y	Y		Abszess, neurologische Erkrankung, Augenentzündung
523							Y			Y	Y			Y				Y	Y	Y	Y	AO04	AO04						Y					Y
524							Y			Y								N	N	Y	Y	AO02	AO04						N
527	Y													Y				N	Y	N	Y	AO01	AO03						Y	Y	Y				Augenentzündung					Getrübte Augen
531							Y							Y				N	N	N	Y	AO03	AO04						N
533	Y					Y				Y	Y	Y						N	N	Y	Y		AO03						N
534	Y										Y	Y			Y			N	N	N	Y	AO02	AO04						Y	Y
535	Y			Y							Y				Y			N	Y	Y	Y	AO01	AO03						Y	Y	Y			Y				Y
536							Y				Y							N	N	N	Y	AO04	AO04						N
538	Y				Y						Y							N	N	Y	Y		AO04						N
539	Y					Y	Y			Y	Y	Y						N	N	Y	Y		AO03						N
540							Y			Y								N	Y	N	Y	AO01	AO04						Y		Y	Y	Y			Y				Epileptische Anfälle und neurologische Auffälligkeiten	Y		Y					Y	Y
541	Y									Y							Geschenk	N	N	Y	Y	AO04	AO03						N
542	Y									Y								N	N	Y	N			Y					Y				Y
543	Y				Y	Y				Y	Y	Y						Y	N	Y	Y	AO02	AO04						Y	Y
544	Y									Y								N	Y	Y	Y	AO02	AO04						N
546			Y							Y								N	Y	N	Y	AO01	AO04						Y	Y
547	Y									Y								N	N	N	N			Y					N
549			Y											Y				N	Y	N	Y	AO01	AO04						Y	Y		Y						Y
550	Y																Tiere, die bereits über 35Jahre in meiner Familie leben		Y	N	Y	AO04	AO04						Y				Y
551	Y		Y				Y	Y	Savannahs F1	Y	Y			Y				N	Y	Y	Y	AO04	AO04						Y	Y				Y
554	Y									Y	Y			Y				N	Y	N	Y	AO02	AO04						Y		Y							Y
555							Y			Y								N	Y	N	Y	AO02	AO03						Y					Y
[truncated: 163 more columns]
